# Supplementary material for: Systematically profiling and annotating long intergenic non-coding RNAs in human embryonic stem cell
Source: BMC Genomics. 2013 Oct 16;14(Suppl 5):S3. doi: 10.1186/1471-2164-14-S5-S3 (PMC3852230; doi:10.1186/1471-2164-14-S5-S3)
Supplement: Additional file 2 — Descriptions of RNA-Seq samples. [file 1471-2164-14-S5-S3-S2.xlsx]

## Sheet: selected for analysis
SRA_ACC	GEO_ACC	sub-acc	cell line	subcellular	read length	Total Reads	Mapped Reads	strand-specific	paired/single ended	group
SRP003497	GSE23316	GSM572172	H1	whole cell	75	39106577	30780083	no	paired	UCSC ENCODE DCC
SRP003497	GSE23316	GSM572173	H1	whole cell	75	36665735	24026752	yes	single	UCSC ENCODE DCC
SRP003497	GSE23316	GSM591652	H1	whole cell	75	49820821	41248987	no	paired	UCSC ENCODE DCC
SRP003497	GSE23316	GSM591658	H1	whole cell	75	48171625	40336480	no	paired	UCSC ENCODE DCC
SRP003497	GSE23316	GSM591676	H1	whole cell	75	49944117	39844598	no	paired	UCSC ENCODE DCC
SRP003497	GSE23316	GSM591680	H1	whole cell	75	37382356	24651735	yes	single	UCSC ENCODE DCC
SRP003497	GSE23316	GSM591685	H1	whole cell	75	17499195	14346396	no	paired	UCSC ENCODE DCC
SRP003672	GSE24399	GSM601406	H9	whole cell	75	9973197	6970345	no	single	Shanghai IBS,CAS
SRP003672	GSE24399	GSM601407	H9	whole cell	73	17657636	14845026	no	single	Shanghai IBS,CAS
SRP003672	GSE24399	GSM601408	H9	whole cell	75	11449791	8196733	no	single	Shanghai IBS,CAS
SRP014320	GSE33480	GSM958733	H1	whole cell	75	187190554	145589928	no	paired	UCSC ENCODE DCC
SRP014320	GSE33480	GSM958743	H1	whole cell	75	53374657	35005221	no	paired	UCSC ENCODE DCC
SRP014320	GSE33480	GSM958737	H1	whole cell	75	60744012	40059250	yes	single	UCSC ENCODE DCC
SRP000941	GSE16256	GSM438361	H1	whole cell	82	49880859	40523876	yes	single	UCSD
SRP000941	GSE16256	GSM915328	H1	whole cell	101	201791113	185981389	no	paired	UCSD
SRP000941	GSE16256	GSM915329	H1	whole cell	101	211280773	193720056	no	paired	UCSD
SRP003021	GSE23109	GSM569411	H1	whole cell	76	9433641	6121689	no	single	Shanghai IBS,CAS
SRP007461	GSE30567	GSM758566	H1	whole cell	76	78281168	70559145	yes	paired	UCSC ENCODE DCC
SRP005697	GSE27221	GSM672836	H1	whole cell	74	32408851	16254722	no	single	UCSC ENCODE DCC

## Sheet: wild type hES
SRA_ACC	GEO_ACC	sub-acc	cell line	subcellular	read length	Total Reads	Mapped Reads	strand-specific	paired/single ended	group
SRP003497	GSE23316	GSM572172	H1	whole cell	75	39106577	30780083	no	paired	UCSC ENCODE DCC
SRP003497	GSE23316	GSM572173	H1	whole cell	75	36665735	24026752	yes	single	UCSC ENCODE DCC
SRP003497	GSE23316	GSM591652	H1	whole cell	75	49820821	41248987	no	paired	UCSC ENCODE DCC
SRP003497	GSE23316	GSM591658	H1	whole cell	75	48171625	40336480	no	paired	UCSC ENCODE DCC
SRP003497	GSE23316	GSM591676	H1	whole cell	75	49944117	39844598	no	paired	UCSC ENCODE DCC
SRP003497	GSE23316	GSM591680	H1	whole cell	75	37382356	24651735	yes	single	UCSC ENCODE DCC
SRP003497	GSE23316	GSM591685	H1	whole cell	75	17499195	14346396	no	paired	UCSC ENCODE DCC
SRP003672	GSE24399	GSM601406	H9	whole cell	75	9973197	6970345	no	single	Shanghai IBS,CAS
SRP003672	GSE24399	GSM601407	H9	whole cell	73	17657636	14845026	no	single	Shanghai IBS,CAS
SRP003672	GSE24399	GSM601408	H9	whole cell	75	11449791	8196733	no	single	Shanghai IBS,CAS
SRP014320	GSE33480	GSM958733	H1	whole cell	75	187190554	145589928	no	paired	UCSC ENCODE DCC
SRP014320	GSE33480	GSM958743	H1	whole cell	75	53374657	35005221	no	paired	UCSC ENCODE DCC
SRP014320	GSE33480	GSM958737	H1	whole cell	75	60744012	40059250	yes	single	UCSC ENCODE DCC
SRP014428	GSE38495	GSM967508	hESC	whole cell	50	32005877	25985944	yes	single	Sweden,KI
SRP014428	GSE38495	GSM967509	hESC	whole cell	50	32031874	26715881	yes	single	Sweden,KI
SRP014428	GSE38495	GSM967510	hESC	whole cell	49	32632855	27117508	yes	single	Sweden,KI
SRP014428	GSE38495	GSM967511	hESC	whole cell	49	26822612	21838551	yes	single	Sweden,KI
SRP014428	GSE38495	GSM967512	hESC	whole cell	52	29081401	24274274	yes	single	Sweden,KI
SRP014428	GSE38495	GSM967513	hESC	whole cell	51	27637598	22391193	yes	single	Sweden,KI
SRP014428	GSE38495	GSM967514	hESC	whole cell	48	28866226	24637416	yes	single	Sweden,KI
SRP014428	GSE38495	GSM967515	hESC	whole cell	51	27666026	21585902	yes	single	Sweden,KI
SRP000941	GSE16256	GSM438361	H1	whole cell	82	49880859	40523876	yes	single	UCSD
SRP000941	GSE16256	GSM915328	H1	whole cell	101	201791113	185981389	no	paired	UCSD
SRP000941	GSE16256	GSM915329	H1	whole cell	101	211280773	193720056	no	paired	UCSD
SRP003021	GSE23109	GSM569411	H1	whole cell	76	9433641	6121689	no	single	Shanghai IBS,CAS
SRP014620	GSE39661	GSM976989	H1	whole cell	43	30182328	26182139	yes	single	U Wisconsin
SRP007461	GSE30567	GSM758566	H1	whole cell	76	78281168	70559145	yes	paired	UCSC ENCODE DCC
SRP007461	GSE30567	GSM758570	H1	cytosol	77	32644642	30093903	yes	paired	UCSC ENCODE DCC
SRP007461	GSE30567	GSM758574	H1	nucleus	77	34445333	29705361	yes	paired	UCSC ENCODE DCC
SRP005697	GSE27221	GSM672836	H1	whole cell	74	32408851	16254722	no	single	UCSC ENCODE DCC
SRP003669	GSE24447	GSM602289	H9	whole cell	37	40666208	25367600	no	single	Stanford

## Sheet: hES derived cell
SRA_ACC	GEO_ACC	sub-acc	cell line	differentiation stage	subcellular	read length	Total Reads	Mapped Reads	strand-specific	paired/single ended	group
SRP003669	GSE24447	GSM602290	H9-derived NEC	Neuroectodermal sphere cells (NEC) derived from H9 ESC	whole cell	37	40142733	25019211	no	single	Stanford
SRP000941	GSE16256	GSM915320	H1-derived Trophoblast	Trophoblast Cultured Cell Line,differentiated by treatment with fibronectin and human collagen	whole cell	101	174021823	162648746	no	paired	UCSD
SRP000941	GSE16256	GSM915321	H1-derived Trophoblast	Trophoblast Cultured Cell Line,differentiated by treatment with fibronectin and human collagen	whole cell	101	201039142	187914143	no	paired	UCSD
SRP000941	GSE16256	GSM915322	H1-derived MSC	Mesenchymal Stem Cell Line,differentiated by treatment with fibronectin and human collagen	whole cell	101	203845454	190635940	no	paired	UCSD
SRP000941	GSE16256	GSM915323	H1-derived MSC	Mesenchymal Stem Cell Line,differentiated by treatment with fibronectin and human collagen	whole cell	101	206192966	191058890	no	paired	UCSD
SRP000941	GSE16256	GSM915324	H1-derived Mesendoderm	Mesendoderm Cultured Cell Line,differentiated by treatment with fibronectin and human collagen	whole cell	101	200547345	186797272	no	paired	UCSD
SRP000941	GSE16256	GSM915325	H1-derived Mesendoderm	Mesendoderm Cultured Cell Line,differentiated by treatment with fibronectin and human collagen	whole cell	101	211069836	194512665	no	paired	UCSD
SRP000941	GSE16256	GSM915326	H1-derived NPC	Neuronal Progenitor Cultured Cell Line,differentiated by treatment with fibronectin and human collagen	whole cell	101	206142171	194577395	no	paired	UCSD
SRP000941	GSE16256	GSM915327	H1-derived NPC	Neuronal Progenitor Cultured Cell Line,differentiated by treatment with fibronectin and human collagen	whole cell	101	209578895	197430714	no	paired	UCSD
SRP014620	GSE39661	GSM976973	H1-derived HP	Hematovascular Mesodermal Precursors/Direct Precursors of Hemogenic Endothelium	whole cell	41	36210903	28581355	yes	single	U Wisconsin
SRP014620	GSE39661	GSM976974	H1-derived mesoderm	Mesodermal subset without hematopoietic potential	whole cell	42	30896605	24451962	yes	single	U Wisconsin
SRP014620	GSE39661	GSM976975	H1 derived MEP	Hematopoietic cells enriched in erythro-megakaryocytic progenitors	whole cell	43	34894721	29243562	yes	single	U Wisconsin
SRP014620	GSE39661	GSM976976	H1-derived AHP	Angiogenic hematopoietic progeniotrs	whole cell	42	35522835	28717664	yes	single	U Wisconsin
SRP014620	GSE39661	GSM976977	H1-derived endothelium	Endothelial intermediates formed during development of hemangioblast colonies in semisolid medium	whole cell	43	34554996	26414249	yes	single	U Wisconsin
SRP014620	GSE39661	GSM976978	H1 derived MEP(命名）	Hematopoietic cells enriched in erythro-megakaryocytic progenitors	whole cell	42	32911117	25793975	yes	single	U Wisconsin
SRP014620	GSE39661	GSM976979	H1-derived HP	lin-CD34+CD43+CD45-CD38- multipotent hematopoietic progeniotrs	whole cell	42	20794259	17608232	yes	single	U Wisconsin
SRP014620	GSE39661	GSM976980	H1-derived HP	lin-CD34+CD43+CD45+CD38- multipotent hematopoietic progeniotrs	whole cell	42	19723622	16284890	yes	single	U Wisconsin
SRP014620	GSE39661	GSM976982	H1-derived mesoderm	Primitive posterior mesoderm	whole cell	42	14051611	11816280	yes	single	U Wisconsin
SRP014620	GSE39661	GSM976983	H1-derived HMP	Hematovascular Mesodermal Precursors/Direct Precursors of Hemogenic Endothelium	whole cell	42	14443855	12551045	yes	single	U Wisconsin
SRP014620	GSE39661	GSM976984	H1-derived PEP	Pan-endothelial progenitors	whole cell	42	14353713	12252626	yes	single	U Wisconsin
SRP014620	GSE39661	GSM976985	H1-derived HEP	Hemogenic endothelial progenitors	whole cell	42	14336609	12005602	yes	single	U Wisconsin
SRP014620	GSE39661	GSM976986	H1-derived AHP	Angiogenic hematopoietic progenitors	whole cell	42	14192251	12344343	yes	single	U Wisconsin
SRP014620	GSE39661	GSM976987	H1-derived non HEP	Non-hemogenic endothelial progenitors	whole cell	42	14051076	11978258	yes	single	U Wisconsin
SRP014620	GSE39661	GSM976988	H1-derived endothelium	endothelial cells	whole cell	42	11936565	8015397	yes	single	U Wisconsin
